# Supplementary material for: A Tale of Toxin Promiscuity: The Versatile Pharmacological Effects of Hcr 1b-2 Sea Anemone Peptide on Voltage-Gated Ion Channels
Source: Mar Drugs. 2022 Feb 17;20(2):147. doi: 10.3390/md20020147 (PMC8878452; doi:10.3390/md20020147)
Supplement: Supplementary file 1 [file marinedrugs-20-00147-s001.zip]

Archive with 1 entries (1 files):
- marinedrugs-1575821-supplementary.pdf
